# Supplementary material for: Associations of the TyG index with albuminuria and chronic kidney disease in patients with type 2 diabetes
Source: PLoS One. 2024 Oct 28;19(10):e0312374. doi: 10.1371/journal.pone.0312374 (PMC11515963; doi:10.1371/journal.pone.0312374)
Supplement: S1 Table — (XLSX) [file pone.0312374.s001.xlsx]

## Sheet: Sheet1
Case_ID	label	AGE	SEX	NATION	MARITAL_STATUS	HEIGHT	WEIGHT	BP_HIGH	BP_LOW	HEART_RATE	BMI	HYPERTENTION	HYPERLIPIDEMIA	A_S	CEREBRAL_APOPLEXTY	CAROTID_ARTERY_STENOSIS	FLD	CIRRHOSIS	CLD	PANCREATIC_DISEASE	BILIARY_TRACT_DISEASE	NEPHROPATHY	RENAL_FALIURE	NERVOUS_SYSTEM_DISEASE	CHD	MI	CHF	ARRHYTHMIAS	RESPIRATORY_SYSTEM_DISEASE	LEADDP	HEMATONOSIS	RHEUMATIC_IMMUNITY	PREGNANT	ENDOCRINE_DISEASE	MEN	PCOS	DIGESTIVE_CARCINOMA	UROLOGIC_NEOPLASMS	GYNECOLGICAL_TUMOR	BREAST_TUMOR	LUNG_TUMOR	INTRACRANIAL_TUMOR	OTHER_TUMOR	GLU	GLU_2H	HBA1C	GSP	TG	TC
1	1	58	0	0	1	154	67	157	79		28.251	1	0	1	0	0	0	0	0	0	0	0	0	0	1	0	0	0	0	0	0	0	0	0	0	0	0	0	0	0	0	0	0	4.77		8.2	245.9	1.48	3.46
2	1	67	1	0	1		70	108	80			1	0	1	0	0	0	0	0	0	0	1	0	0	0	0	0	0	0	0	0	0	0	1	0	0	0	0	0	0	0	0	0	19.85		7.6		1.16	4.81
3	1	62	0	0	1	163	60	120	65		22.5827	0	0	1	0	0	1	0	0	0	0	0	0	0	0	0	0	0	0	1	0	0	0	1	0	0	0	0	0	0	0	0	0	12.21		9.7		1.36	5.9
4	1	47	1	0	1	170	70	135	85		24.2215	1	1	0	1	0	1	0	0	0	0	0	0	0	0	0	0	0	0	0	0	0	0	1	0	0	0	0	0	0	0	0	0	12.77		8.8	308.6	6.07	4.75
5	1	64	1	1	1	170	71	128	70		24.5675	0	0	0	0	0	0	0	0	0	0	0	0	0	0	0	0	0	0	0	0	0	0	0	0	0	0	0	0	0	0	0	0	4.71		6.8	207.7	0.64	4.25
6	1	51	0	0	1	169	85	150	90		29.7609	1	1	0	0	0	0	0	0	0	0	0	0	0	1	0	0	0	0	0	0	0	0	1	0	0	0	0	0	0	0	0	0	8.71		8.8	263.5	1.97	3.97
7	1	67	0	0	1		70	150	70			1	0	0	0	0	1	0	0	0	0	1	0	0	0	0	0	0	0	0	0	0	0	0	0	0	0	0	0	0	0	0	0	8.05		8.1		0.79	3.77
8	1	75	0	1	1		65	111	61			1	0	1	0	0	0	0	0	0	0	1	0	0	1	1	1	0	1	0	0	0	0	0	0	0	0	0	0	0	0	0	0	5.56		6.4
9	1	81	0	0	1	150	71	160	80		31.5556	1	0	1	0	0	0	0	1	0	0	0	0	0	1	0	0	1	1	0	0	0	0	1	0	0	0	0	0	0	0	0	0	9.56		9.4	282	1.71	5.39
10	1	69	1	0	1	178	90	165	89	88	28.4055	1	0	1	1	1	0	0	0	0	0	1	0	0	1	0	0	0	0	1	1	0	0	1	0	0	0	0	0	0	0	0	0	3.89		7.3	212.9	0.88	4.05
11	1	64	0	0	1	146	60	132	80		28.1479	1	0	0	0	0	1	0	0	0	0	1	0	0	0	0	0	0	0	0	0	0	0	0	0	0	0	0	0	0	0	0	0	14.9		6.3		1.2	3.81
12	1	51	1	0	1	169	72	180	100	77	25.2092	1	0	0	1	0	0	0	0	0	0	1	1	0	0	0	0	0	0	0	1	0	0	0	0	0	0	0	0	0	0	0	0	10.86		5.8	187.1	0.72	4.39
13	1	54	1	0	1	170	108	170	90		37.3702	1	0	1	1	0	0	0	1	0	0	1	1	0	0	0	0	0	0	1	1	0	0	1	0	0	0	0	0	0	0	0	0	9.44		4.7		1.42	3.87
14	1	83	0	0	1		46.5	140	70			1	0	1	0	0	0	0	0	0	0	1	0	0	1	0	0	0	0	0	0	0	0	1	0	0	0	0	0	0	0	0	0	9.43	21.48	10.4		1.52	5.08
15	1	54	0	0	1	156	61	130	80		25.0657	1	0	0	0	0	0	0	0	0	0	0	0	0	0	0	0	0	0	0	0	0	0	0	0	0	0	0	0	0	0	0	0	6.36		9.2	253.4	0.99	4.8
16	1	58	1	0	1	178	92.8	160	90		29.2892	1	0	1	1	0	0	0	0	0	0	1	0	0	0	0	0	0	0	1	1	0	0	0	0	0	0	0	0	0	0	0	0	11.66		7.5	160	2.09	4.55
17	1	56	1	0	1	181	81	130	70		24.7245	1	0	1	0	0	0	0	0	0	0	1	0	0	1	0	0	0	0	0	0	0	0	0	0	0	0	0	0	0	0	0	0	5.54		9.1	210.1	9.35	10.28
18	1	71	0	0	1	153	85	138	94		36.3108	1	0	1	0	1	0	0	0	0	0	1	0	0	1	0	0	0	0	1	0	0	0	1	0	0	0	0	0	0	0	0	0	12.48	10.79	11.6		1.96	6.21
19	1	60	1	0	1	172	86	134	80		29.0698	1	1	0	0	0	1	0	0	0	1	1	0	0	0	0	0	0	0	0	0	0	0	1	0	0	0	0	0	0	0	0	0	4.99	17.82	7.8	233.2	1.22	4.1
20	1	63	1	0	1	165	67	120	76		24.6097	0	0	0	0	0	1	0	0	0	0	1	0	0	0	0	0	0	0	0	0	0	0	1	0	0	0	0	0	0	0	0	0	5.75	13.38	7.3	245	2.56	3.2
21	1	53	0	0	1	163	99.5	140	70		37.4497	1	0	1	0	0	1	1	1	0	0	1	1	0	1	0	0	0	0	1	1	0	0	1	0	0	0	0	0	0	0	0	0	6.08		8.9	334.5	1.73	2.96
22	1	62	0	0	1			145	80			0	0	0	0	0	1	0	0	0	0	0	0	0	0	0	0	0	0	0	0	0	0	0	0	0	0	0	1	0	0	0	0	4.47		6.6		2.23	4.96
23	1	36	1	1	1	182	97	110	70		29.2839	0	0	1	0	0	1	0	0	0	1	1	0	0	0	0	0	0	0	0	0	0	0	1	0	0	0	0	0	0	0	0	0	6.91	11.86	7.5	212.7	3.22	3.67
24	1	47	1	1	1	170	63	116	76		21.7993	0	0	1	0	0	1	0	0	0	0	0	0	0	1	1	1	1	0	1	0	0	0	0	0	0	0	0	0	0	0	0	0	13.42		8.7	285.6	9.52	4.95
25	1	54	1	0	1	170	75	135	85		25.9516	1	0	0	0	0	0	0	0	0	0	1	1	0	0	0	0	0	0	0	1	0	0	0	0	0	0	0	0	0	0	0	0	10.49		6.7		1.31	4.32
26	1	39	1	0	1	163	74	180	120		27.852	1	1	1	0	0	0	0	0	0	1	1	0	0	0	0	0	0	0	0	0	0	0	0	0	0	0	0	0	0	0	0	0	9.17		11.7	166.3	1.78	5.98
27	1	45	0	0	1	162	63	130	80		24.0055	1	0	0	0	0	0	0	0	0	0	1	0	0	0	0	0	0	0	0	0	0	0	1	0	0	0	0	0	0	0	0	0	5.46	7.97	10.7		1.04	5.83
28	1	52	1	0	1	170	83	110	70		28.7197	0	0	1	0	0	0	0	0	0	0	0	0	0	1	0	0	0	0	0	0	0	0	0	0	0	0	0	0	0	0	0	0	7.7		8.5	288.8	0.67	2.81
29	1	65	0	0	1	164	86.5	200	90	88	32.1609	1	0	0	1	0	1	0	0	0	0	1	0	1	0	0	1	0	1	0	1	0	0	0	0	0	0	0	0	0	0	0	0	5.49		7.2		1.84	4.8
30	1	68	1	0	1	170	83.1	120	90		28.7543	1	0	1	0	0	1	0	0	0	0	0	0	0	0	0	0	0	0	1	0	0	0	1	0	0	0	0	0	0	0	0	0	7.68		7.2	247.8	1.11	4.51
31	1	66	0	0	1	162	64	179	76		24.3865	1	0	1	1	0	0	0	1	0	0	1	0	0	1	0	0	0	0	0	1	0	0	1	0	0	0	0	0	0	0	0	0	10.23		6.2		3.9	4.99
32	1	53	1	0	1	172	68	136	90		22.9854	1	1	1	0	0	0	0	0	0	0	1	0	0	0	0	0	0	0	0	0	0	0	1	0	0	0	0	0	0	0	0	0	11.63	15.96	7.9		3.22	5.41
33	1	65	0	0	1	162	62	122	82		23.6244	0	0	0	0	0	0	0	0	0	0	0	0	0	0	0	0	0	0	0	0	0	0	0	0	0	0	0	0	0	0	0	0	4.73	8.3	6.7	254	3.92	4.19
34	1	70	0	0	1	164	51	126	73		18.9619	0	0	0	0	0	0	0	0	0	0	0	0	1	0	0	0	0	1	0	0	0	0	0	0	0	0	0	0	0	0	0	0	3.62		7.8		1.51	4.34
35	1	49	1	0	1	171	93.1	137	73		31.8389	1	0	1	0	0	1	0	0	0	0	0	0	0	0	0	0	0	1	1	0	0	0	0	0	0	0	0	0	0	0	0	0	14.54	16.45	10.2	313.6	2.14	4.82
36	1	67	0	0	1		39.1	134	62			0	0	0	0	0	0	0	0	0	0	0	0	0	0	0	0	0	0	0	0	0	0	1	0	0	0	0	0	0	0	0	0	19.84		9.2		1.55	4.52
37	1	58	1	0	1	175	89	140	100		29.0612	1	0	1	0	0	1	0	1	0	1	1	0	0	0	0	0	0	0	1	0	0	0	1	0	0	0	0	0	0	0	0	0	8.05		8.1	188	0.66	2.07
38	1	29	0	0	1	163	78	132	78		29.3575	1	0	0	0	0	0	0	0	0	0	1	0	0	0	0	0	0	0	0	0	0	0	0	0	0	0	0	0	0	0	0	0	9.19		7.4	83.8	1.61	5.7
39	1	47	1	0	1		70	140	100			1	0	1	0	0	0	0	0	0	0	0	0	0	1	1	0	0	0	0	0	0	0	0	0	0	0	0	0	0	0	0	0	8.67		7.8	225.6	2.74	3.38
40	1	68	1	0	1	165	70	180	90		25.7117	1	0	1	0	0	1	0	0	0	0	0	0	0	0	0	0	0	0	1	0	0	0	1	0	0	0	0	0	0	0	0	0	13.8	20.3	12.1	387.2	3.58	7.39
41	1	59	0	0	1	158	50	146	80		20.0288	1	0	1	0	0	0	0	0	0	0	1	0	0	1	0	0	0	0	0	0	0	0	1	0	0	0	0	0	0	0	0	0	9.3	15.58	7.5		2.46	5.8
42	1	76	0	0	1	160	56	157	65		21.875	1	0	1	0	0	0	0	0	0	0	0	0	0	1	0	0	0	0	0	0	0	0	0	0	0	0	0	0	0	0	0	0	9.65		8.7	270.7	1.74	5.45
43	1	58	1	0	1	167	76	152	82		27.2509	1	0	1	0	0	0	0	0	0	0	1	0	0	1	0	0	0	0	1	1	0	0	1	0	0	0	0	0	0	0	0	0	13	22.22	8.4		1.82	4.89
44	1	72	0	0	1	152	59	126	78		25.5367	0	1	1	0	0	0	0	0	0	0	0	0	0	0	0	0	0	0	0	0	0	0	1	0	0	0	0	0	0	0	0	0	6.76	17.01	9.8	362.6	1.29	5.36
45	1	63	0	0	1	155	49	140	90		20.3954	1	0	1	0	1	0	0	0	0	0	1	0	0	0	0	0	0	0	0	0	0	0	0	0	0	0	0	0	0	0	0	0	12.26		7.8	234.1	6.78	6.96
46	1	42	1	0	1	167	77	113	81		27.6095	1	0	0	0	0	1	0	1	0	0	1	0	0	0	0	0	0	0	0	0	0	0	0	0	0	0	0	0	0	0	0	1	5.46		8.1	61.4	2.08	6.12
47	1	60	1	0	1	172	83	190	120		28.0557	1	0	1	0	0	0	0	1	0	0	1	1	0	0	0	0	0	0	1	1	0	0	1	0	0	0	0	0	0	0	0	1	6.01		7	181	2.53	5.34
48	1	46	0	0	1	160	75	130	85		29.2969	1	0	1	0	0	0	0	0	0	0	1	1	0	0	0	1	0	1	0	0	0	0	0	0	0	0	0	0	0	0	0	0	14.48		12.2	193.7	2.5	5.55
49	1	48	0	0	1		83.7	140	80			1	0	0	0	0	0	0	0	0	0	1	0	0	0	0	0	0	0	0	1	0	0	0	0	0	0	0	0	0	0	0	0	4.7		4.9	59.3	1.1	4.81
50	1	67	1	0	1	160	68	132	76	96	26.5625	0	1	1	0	0	1	0	0	0	1	1	0	0	1	0	1	0	0	0	0	0	0	0	0	0	0	0	0	0	0	0	0	10.46		7.5	209.4	0.73	2.41
51	1	57	1	0	1	175	79	140	90		25.7959	1	0	1	0	0	0	0	0	0	1	1	0	0	0	0	0	0	0	1	1	0	0	0	0	0	0	0	0	0	0	0	0	8.01		8		2.17	2.74
52	1	54	1	0	1	172	89	118	65	77	30.0838	1	1	1	0	0	0	0	0	0	0	0	0	0	1	0	0	0	0	0	0	0	0	0	0	0	1	0	0	0	0	0	1	6.79		8	236.5	1.37	3.75
53	1	66	1	0	1	173	70	130	90		23.3887	0	1	1	0	1	1	0	0	0	0	0	0	0	0	0	0	0	0	1	0	0	0	0	0	0	0	0	0	0	0	0	0	17.37		9.9	274.8	1.97	4.2
54	1	34	1	0	1	169	75.7	138	94		26.5047	0	0	0	0	0	1	0	0	0	0	1	0	0	1	0	0	1	0	0	0	0	0	0	0	0	0	0	0	0	0	0	0	15.35	13.61	12.5	401.2	11.01	6.93
55	1	49	1	0	1	180	90	135	80		27.7778	1	0	1	0	0	1	0	0	0	0	1	0	0	0	0	0	0	0	1	0	1	0	1	0	0	0	0	0	0	0	0	0	5.75	9.41	7.1		1.22	3.15
56	1	69	0	0	1	158	68	140	80		27.2392	1	0	1	1	0	0	0	0	0	1	1	0	0	0	0	0	0	1	1	0	0	0	1	0	0	0	0	0	0	0	0	0	10.19		5.2	57.3	1.57	7.27
57	1	46	1	0	1	157	69	160	90		27.993	1	0	1	0	0	1	0	0	0	0	0	0	0	0	0	0	0	0	0	0	0	0	0	0	0	0	0	0	0	0	0	0	10.8	22.85	9.2		1.49	4.98
58	1	55	1	0	1	175	87	180	100		28.4082	0	0	1	0	0	0	0	0	0	0	1	0	0	0	0	0	1	0	0	1	0	0	1	0	0	0	0	0	0	0	0	0	6.38		8.2		2.49	5.62
59	1	45	1	0	1		77.4	134	88			0	0	1	0	0	1	0	0	0	0	0	0	0	0	0	0	0	0	1	0	0	0	0	0	0	0	0	0	0	0	0	0	12.36	19.13	10	319.8	1.51	2.88
60	1	61	1	0	1		89	154	93			1	0	1	0	0	0	0	0	0	0	0	0	0	1	0	0	0	0	0	0	0	0	0	0	0	0	0	0	0	0	0	0	6.99		7.8	323.5	0.99	3.36
61	1	64	0	0	1	158	80.4	143	90		32.2064	1	0	1	0	0	0	1	1	0	0	1	0	0	0	0	0	0	0	0	0	0	0	1	1	0	0	0	0	0	0	0	0	5.32	17.56	7.2	210.6	0.62	3.13
62	1	66	1	0	1	175	73	150	70	76	23.8367	1	0	0	0	0	1	0	0	0	1	1	1	0	0	0	0	0	1	0	1	0	0	0	0	0	0	0	0	0	0	0	0	5.82		6.7	149	2.7	4.35
63	1	61	0	0	1		62	114	66			0	0	1	0	0	0	0	0	0	0	0	0	0	0	0	0	0	0	1	0	0	0	1	0	0	0	0	0	0	0	0	0	5.36		9.3		0.72	2.94
64	1	55	1	0	1	175	79	150	96		25.7959	1	0	1	0	1	0	0	0	0	0	0	0	0	1	0	0	0	0	0	0	0	0	0	0	0	0	0	0	0	0	0	0	12.44		9.8	296	5.06	3.87
65	1	54	1	0	1	169	90.5	146	91		31.6866	1	0	0	0	0	1	0	0	0	0	0	0	0	0	0	0	0	0	0	0	0	0	1	0	0	0	0	0	0	0	0	0	9		9.4		2.92	4.21
66	1	54	1	0	1	175	91.8	190	119		29.9755	1	0	0	0	0	0	0	0	0	1	1	1	0	0	0	0	0	0	0	1	0	0	1	0	0	0	0	0	0	0	0	0	3.96		6.3		1.23	7.6
67	1	57	1	0	1	166	72.2	148	82		26.2012	1	0	0	0	0	1	0	0	0	1	0	0	0	0	0	0	0	0	0	0	0	0	0	0	0	0	0	0	0	0	0	0	10.2		8.8		1.29	4.03
68	1	73	1		1			148	81			1	1	1	0	0	1	0	1	0	1	1	0	0	1	0	0	0	0	0	0	0	0	1	0	0	0	0	0	0	0	0	0	6.19		7.2		1.02	2.81
69	1	49	1	0	0	178	74	160	90		23.3556	1	0	1	0	0	1	0	0	0	0	0	0	0	0	0	0	0	0	0	0	0	0	0	0	0	0	0	0	0	0	0	0	13.14		11.3		1.24	4.43
70	1	71	0	0	1		52	138	67			1	0	1	0	0	0	0	0	0	0	0	0	0	1	0	0	0	0	0	0	0	0	0	0	0	0	0	0	0	0	0	0	5.08		7.6		1.3	4.54
71	1	64	1	1	1	169	80	174	93		28.0102	1	0	1	1	0	1	0	0	0	1	1	0	0	0	0	0	0	1	1	0	0	0	0	0	0	0	0	0	0	0	0	0	4.33	17.31	7.1	257.3	1.11	3.87
72	1	60	0	0	1	152	57.5	135	80		24.8875	1	0	0	0	0	0	0	0	0	0	1	0	0	0	0	0	0	0	0	0	0	0	0	0	0	0	0	0	0	0	0	0	5.83		5.2	260.6	1.28	6.06
73	1	49	1	0	1	174	100	130	80		33.0295	1	0	1	0	0	1	0	0	0	0	0	0	0	0	0	0	0	0	1	0	0	0	0	0	0	0	0	0	0	0	0	0	8.53		12.9	387.3	3.57	5.07
74	1	65	0	0	1	165	73	146	83		26.8136	0	0	1	0	1	1	0	0	0	0	0	0	0	0	0	0	0	0	1	0	0	0	1	0	0	0	0	0	0	0	0	0	12.13	14.13	8.9		1.89	4.94
75	1	62	0	0	1	162	72	185	70		27.4348	1	0	0	0	0	0	0	0	0	0	1	0	0	0	0	0	0	0	0	0	0	0	0	0	0	0	0	0	0	0	0	0	14.69	20.38	10.6		2.54	6.55
76	1	51	1	0	1	170	81	110	70		28.0277	0	0	0	0	0	0	0	0	0	1	1	0	0	0	0	0	0	0	0	0	0	0	0	0	0	0	0	0	0	0	0	0	8.23		7.8	121.7	2.34	5.67
77	1	50	0	0	1	160	73	134	80		28.5156	0	0	0	0	0	1	0	0	0	0	0	0	0	0	0	0	0	0	0	0	0	0	1	0	0	0	0	0	0	0	0	0	5.52		9.1	327.7	1.16	5.55
78	1	42	1	0	1	173	79	140	90		26.3958	1	1	0	0	0	0	0	1	0	0	1	1	0	0	0	0	0	1	1	1	0	0	1	0	0	0	0	0	0	0	0	0	5.51		6.9	160.8	2.22	4.47
79	1	56	1	0	1	176	85	126	80		27.4406	1	0	1	0	0	0	0	0	0	1	1	0	0	1	0	0	0	0	0	0	0	0	0	0	0	0	1	0	0	0	0	0	6.5		9.1	217	0.78	2.65
80	1	40	1	0	1	166	71	110	80		25.7657	0	0	0	0	0	1	0	0	0	0	0	0	0	0	0	0	0	0	0	0	0	0	0	0	0	0	0	0	0	0	0	0	7.8	10.99	6.5		1.21	3.38
81	1	49	1	0	1	180	91	150	90	7	28.0864	1	1	0	0	0	1	0	0	0	0	1	1	1	0	0	0	0	1	0	1	0	0	1	0	0	0	0	0	0	0	0	0	4.4		5.6	138	2.24	3.43
82	1	61	1	1	1	174	90	135	85		29.7265	1	1	1	0	0	0	0	0	0	0	0	0	0	1	0	0	0	0	0	0	0	0	0	0	0	0	0	0	0	0	0	0	8.06	18.83	6.4	231.1	1.07	4.08
83	1	65	0	0	1		64	143	75			1	0	1	0	0	0	0	0	0	0	0	0	0	1	0	0	0	0	0	0	0	0	0	0	0	0	0	0	0	0	0	0	9.6		8.9
84	1	53	0	1	1	161	89.7	156	77		34.6051	1	0	1	0	0	0	0	0	0	0	1	0	0	1	0	0	0	0	1	0	0	0	0	0	0	0	0	0	0	0	0	0	5.19		9.3		1.96	4.54
85	1	46	0	0	1	160	92	110	70		35.9375	0	0	0	0	0	1	0	1	0	0	0	0	1	0	0	0	0	0	0	0	0	0	1	1	0	0	0	0	0	0	0	0	10.95	16.87	7.9	261	2.42	6.22
86	1	61	0	1	1	160	63	140	70	85	24.6094	1	0	0	0	0	0	0	0	0	0	1	0	0	0	0	0	0	1	0	0	0	0	0	0	0	0	0	0	0	0	0	0	9.26		10.5	279.7	0.4	3.77
87	1	49	1	0	1	170	81	140	90		28.0277	1	1	1	0	0	1	0	0	0	0	0	0	0	0	0	0	0	0	1	0	0	0	0	0	0	0	0	0	0	0	0	0	9.07	14.83	9.4	257.3	3	5.08
88	1	62	1	0	1	175	66	200	110		21.551	1	0	0	0	0	0	0	0	0	1	1	1	0	0	0	0	0	0	0	1	0	0	0	0	0	0	0	0	0	0	0	0	8.92		8.8		1.33	4.77
89	1	41	0	0	1	160	78	160	90		30.4688	1	0	0	0	0	0	0	1	0	0	1	0	0	0	0	0	0	1	0	1	0	0	0	0	0	0	0	0	0	0	0	0	4.44		11.7	27.4	1.29	5.18
90	1	58	0	0	1	160	62	120	80		24.2188	0	0	0	0	0	0	0	0	0	0	0	0	0	0	0	0	0	0	0	1	0	0	0	0	0	0	0	0	0	0	0	0	4.52		8.5		1.59	5.39
91	1	59	0	0	1	156	45	120	70		18.4911	0	0	0	0	0	0	0	0	0	0	0	0	0	0	0	0	0	0	0	0	0	0	0	0	0	0	0	0	0	0	0	0	4.79		6.3	329.1	0.54	3.85
92	1	52	1	0	1	163	74	134	84		27.852	0	0	1	0	0	1	0	0	0	0	1	0	0	0	0	0	1	1	0	0	0	0	0	0	0	0	0	0	0	0	0	0	6.7		6.6	199.7	0.81	4.53
93	1	60	1	0	1	175	84	120	70		27.4286	1	1	1	0	0	1	0	0	0	0	1	0	1	1	0	0	0	1	0	1	0	0	1	1	0	0	0	0	0	0	0	0	11.96		10.5	233.2	2.65	6.03
94	1	60	1	0	1	176	87	130	70		28.0863	1	0	1	0	0	0	0	0	0	1	1	0	0	0	0	0	0	0	1	1	0	0	1	0	0	0	0	0	0	0	0	0	14.01	7.8	8.5	341.9	1.61	4.15
95	1	64	1	0	1	166	78	140	85		28.306	1	1	1	0	1	1	0	0	0	1	1	0	0	1	0	0	0	1	1	0	0	0	1	0	0	0	0	0	0	0	0	0	8.73		9.4	353.4	1.96	5.65
96	1	56	1	0	1	169	66.5	110	80		23.2835	0	0	1	1	0	1	0	0	0	0	0	0	0	0	0	0	0	0	0	0	0	0	1	0	0	0	0	0	0	0	0	0	6.63	11.89	7.6	286.4	1.17	4.26
97	1	70	1	0	1		66	169	82			1	0	0	0	0	0	0	0	0	0	1	0	0	0	0	0	0	1	0	1	0	0	0	0	0	0	0	0	0	0	0	0	7.34		5.2	167	1.34	3.59
98	1	48	1	0	1	164	70	122	62		26.0262	1	1	1	0	0	0	0	0	0	0	0	0	0	1	0	1	0	0	0	0	0	0	0	0	0	0	0	0	0	0	0	0	15.06		8.3		1.68	3.5
99	1	48	0	0	1	164	68	130	80		25.2826	0	0	1	0	0	0	0	0	0	0	0	0	0	0	0	0	0	0	0	0	0	0	1	0	0	0	0	0	0	0	0	0	4.35	14.43	11.8	336.5	1.58	4.22
100	1	76	0	0	1	153	62	130	90		26.4855	1	0	0	0	0	0	0	0	0	0	1	0	0	0	0	0	0	0	0	0	0	0	1	0	0	0	0	0	0	0	0	0	9.25	14.44	7.1		4.1	4.47
101	1	55	0	0	1			131	77			1	0	0	0	0	0	0	1	0	0	0	0	0	0	0	0	0	0	0	0	0	0	1	0	0	0	0	0	0	0	0	0	9.44		10		2.09	3.78
102	1	57	1	0	1		78	150	90			0	1	1	0	0	0	0	0	0	0	0	0	0	1	0	0	0	0	0	0	0	0	1	0	0	0	0	0	0	0	0	0	6.7		6.5		0.87	3.1
103	1	40	1	0	1		92	138	90			0	0	0	0	0	0	1	1	0	0	1	0	0	0	0	0	0	0	0	0	0	0	0	0	0	0	0	0	0	0	0	0	7.57		8	61.2	2.73	7.57
104	1	56	1	1	1		67	170	89	54		1	0	0	1	0	0	0	0	0	0	1	1	0	0	0	0	0	0	0	1	0	0	0	0	0	0	0	0	0	0	0	0	4.06		5.8	148.5	0.49	2.9
105	1	69	1	0	1		85.3	154	77			1	0	1	0	0	0	0	0	0	0	1	0	0	0	0	0	0	1	1	0	0	0	0	0	0	0	0	0	0	0	0	0	9.77		8.7	205.7	1.04	3.78
106	1	41	1	0	1	180	95	110	70		29.321	1	0	1	0	0	0	1	1	0	1	1	0	0	0	0	0	0	0	1	1	0	0	0	0	0	0	0	0	0	0	0	0	5.27		5.9	156	1.23	3.35
107	1	51	0	0	1		62.5	114	80			1	1	0	0	0	1	0	0	0	0	1	0	0	0	0	0	0	0	0	0	0	0	0	0	0	0	0	0	0	0	0	0	5.83	13.41	9.8	364.5	2.03	7.07
108	1	65	1	0	1	167	63	150	70		22.5896	1	1	1	0	0	1	0	0	0	0	1	1	0	0	0	0	0	0	0	1	0	0	1	0	0	0	0	0	0	0	0	0	6.06		8.2	129.9	1.86	4.57
109	1	59	1	0	1	167	75	120	85		26.8923	0	0	1	0	0	0	0	0	0	0	1	0	0	0	0	0	0	0	1	0	0	0	1	0	0	0	0	0	0	0	0	0	6.67	9.79	8.7	220.7	1.01	4.93
110	1	55	1	0	1			198	139			1	0	0	0	0	0	0	0	0	0	1	1	0	0	0	1	0	0	0	0	0	0	0	0	0	0	0	0	0	0	0	0	5.75		6.2	141.8	0.92	3.05
111	1	67	1	1	1	172	82	190	108		27.7177	1	0	0	0	0	0	0	0	0	0	0	0	0	0	0	0	0	0	0	0	0	0	0	0	0	0	0	0	0	0	0	0	6.33	12.39	6.3	191.4	0.57	3.66
112	1	63	0	0	1		54.5	110	70			0	0	0	0	0	0	0	0	0	1	1	1	0	0	0	0	0	0	0	1	0	0	0	0	0	0	0	0	0	0	0	0	4.23		8.2	209.4	2.84	4.34
113	1	61	1	0	1	170	95	150	90		32.872	0	0	0	0	0	0	0	0	0	0	0	0	0	0	0	0	0	0	0	0	0	0	0	0	0	0	0	0	0	0	0	0	9.18		7.2	273.2	1.43	4.46
114	1	63	0	0	1	160	66.5	180	80		25.9766	1	0	1	1	0	0	0	0	0	0	1	0	0	1	0	0	0	0	0	1	0	0	0	0	0	0	0	0	0	0	0	0	7.4		6.8	50.4	2.19	7.76
115	1	57	1	0	1		66.6	138	88			0	0	1	0	0	1	0	0	0	0	0	0	0	0	0	0	0	0	1	0	0	0	0	0	0	0	0	0	0	0	0	0	8.07		7.9	241.6	1.14	2.7
116	1	65	1	0	1	160	74	156	86		28.9062	1	0	1	0	0	0	0	0	0	0	1	0	0	0	0	0	0	0	0	0	0	0	1	0	0	0	0	0	0	0	0	0	5.67	12.69	6.8		0.59	3.72
117	1	69	1	0	1	178	68.3	135	65		21.5566	1	0	1	0	0	0	0	0	0	1	1	1	0	1	1	0	0	0	0	1	0	0	1	0	0	0	0	0	0	0	0	0	6.14		5.2	230.9	5.28	5.13
118	1	20	1	0	0	170	92	127	82		31.8339	0	1	0	0	0	1	0	0	0	0	0	0	0	0	0	0	0	0	0	0	0	0	0	0	0	0	0	0	0	0	0	0	17.54		15	568.2	8.09	8.38
119	1	85	0	0	1	151	69.4	130	80		30.4373	1	0	1	1	0	0	0	0	0	0	0	0	0	1	0	0	0	0	0	0	0	0	1	0	0	0	0	0	0	0	0	0	14.76	17.55	11.6	299.1	1.17	4.12
120	1	36	0	0	0	164	60.4	150	100		22.4569	1	0	0	0	0	0	0	0	0	0	1	0	0	0	0	0	0	1	0	0	0	0	1	0	0	0	0	0	0	0	0	0	14.44		8.7	229	5.48	5.66
121	1	58	1	1	1	174	87.5	138	74		28.9008	0	0	1	0	0	0	0	0	0	0	0	0	0	1	0	0	0	0	0	0	0	0	0	0	0	0	0	0	0	0	0	0	6.38	13.92	8.3		1.37	4
122	1	57	1	0	1	170	98	140	80		33.91	1	0	0	0	0	1	0	0	0	0	1	0	1	0	0	0	0	1	0	1	0	0	0	0	0	0	0	0	0	0	0	0	9.07		6.8	187.6	1.32	4.14
123	1	64	0	0	1	165	65	122	70		23.8751	1	0	0	0	0	0	0	0	0	0	0	0	0	0	0	0	0	0	0	0	0	0	0	0	0	0	0	0	0	0	0	0	10.8	20.27	9.4	352.4	1.17	6.45
124	1	71	0	0	1	151	65	151	75		28.5075	1	0	0	0	0	0	0	0	0	1	1	1	0	0	0	0	0	0	0	1	0	0	0	0	0	0	0	0	0	0	0	0	6.74		5.3	107.1	1.22	4.28
125	1	68	0	0	1		58	172	85			1	0	1	0	0	0	0	0	0	0	1	0	0	0	0	0	0	1	1	0	0	0	0	0	0	0	0	0	0	0	0	0	5.99	21.12	11.9		1.25	4.65
126	1	55	1	0	1	169	62	160	90		21.7079	1	0	0	0	0	0	0	0	0	0	1	0	0	0	0	0	0	0	0	1	0	0	0	0	0	0	0	0	0	0	0	0	9.55		5.9	239.9	1.7	7.01
127	1	41	1	0	1	172	83	116	65		28.0557	1	0	0	0	0	0	0	0	0	0	0	0	0	0	0	0	0	0	0	0	0	0	0	0	0	0	0	0	0	0	0	0	11.53		10.3		2.65	3.24
128	1	55	1	0	1	165	60	102	60		22.0386	0	0	1	0	0	0	0	0	0	0	1	0	0	0	0	0	0	0	1	0	0	0	1	0	0	0	0	0	0	0	0	0	12.49		10.6	293.8	1.5	4.07
129	1	58	1	0	1	163	77	170	100		28.9811	1	1	1	0	0	1	0	0	0	0	1	1	0	0	0	0	0	0	0	0	0	0	0	0	0	0	0	0	0	0	0	0	4.99		6.5		1.78	5.13
130	1	47	1	0	1	176	81	125	80	81	26.1493	1	0	0	0	0	1	0	0	0	1	1	0	0	0	0	0	0	1	0	0	0	0	1	0	0	0	0	0	0	0	0	0	14.15	20.76	10.2	264.6	2.13	4.09
131	1	49	1	0	1	173	91	150	84		30.4053	1	0	1	0	0	1	0	0	0	1	1	0	0	0	0	0	0	0	1	0	0	0	1	0	0	0	0	0	0	0	0	0	5.55	9.2	7.4	249.9	2.95	3.44
132	1	46	0	0	1	164	70	133	84		26.0262	0	0	1	0	0	1	0	0	0	0	0	0	0	0	0	0	0	0	1	0	0	0	1	0	0	0	0	0	0	0	0	0	6.01	16.62	8.2	253.2	2.09	4.31
133	1	58	0	0	1	150	68	120	103		30.2222	0	0	1	0	0	1	0	0	0	0	1	0	1	0	0	0	0	0	1	0	0	0	0	0	0	0	0	0	0	0	0	0	8.28	13.14	9.8		0.97	3.64
134	1	62	1	0	1	166	72	148	74		26.1286	1	1	1	0	1	0	0	0	0	0	1	0	0	0	0	0	0	0	1	1	0	0	0	0	0	0	0	0	0	0	0	0	6.21		8.1	199.7	2.72	6.04
135	1	65	1	0	1	170	72.4	124	60		25.0519	1	0	1	0	0	0	0	0	0	0	0	0	0	0	0	0	0	0	0	0	0	0	1	0	0	0	0	0	0	0	0	0	7.96	12.76	9.6		1.18	2.75
136	1	68	1	0	1	169	81.6	145	77		28.5704	1	1	1	0	0	0	0	0	0	0	1	1	0	0	0	0	0	1	1	1	0	0	0	0	0	0	0	0	0	0	0	0	16.73		10.5	347.1	2.16	3.29
137	1	47	1	0	1	180	75	124	84	87	23.1481	1	0	0	0	0	0	0	0	0	0	1	0	0	0	0	0	0	0	0	1	0	0	0	0	0	0	0	0	0	0	0	0	5.01		5.7	233.2	14.51	8.81
138	1	55	1	0	1			164	90			1	0	0	0	0	0	0	0	0	0	1	0	0	0	0	0	0	0	1	0	0	0	1	0	0	0	0	0	0	0	0	0	6.35	23.44	9.6	359.1	0.96	5.51
139	1	47	1	0	1	176	57	104	70	117	18.4013	0	0	0	0	0	0	0	0	0	0	1	0	0	0	0	0	0	1	0	1	1	0	1	0	0	0	0	0	0	0	0	0	4.31	12	7	242.7	1.59	4.35
140	1	33	1	0	1			110	60			0	0	0	0	0	0	0	0	0	0	1	0	0	0	0	0	0	1	0	0	0	0	0	0	0	0	0	0	0	0	0	0	21.09		8.8		1.76	3.13
141	1	42	1	0	1	180	74	125	75		22.8395	1	0	0	0	0	0	0	0	0	0	1	0	0	0	0	0	0	0	0	0	1	0	0	0	0	0	0	0	0	0	0	0	6.01		6	93.8	1.68	4.37
142	1	56	1	1	1	174	71	130	85		23.4509	1	0	1	0	1	0	0	0	0	0	1	0	0	0	0	0	0	0	0	1	0	0	0	0	0	0	0	0	0	0	0	0	5.29		6.7	230.7	0.8	4.29
143	1	70	1	1	1	170	70	146	72		24.2215	1	0	0	0	0	0	0	0	0	0	0	0	0	0	0	0	0	0	0	0	0	0	0	0	0	0	0	0	0	0	0	0	3.68		6.4		0.96	4.52
144	1	44	1	0	1	164	70	128	80		26.0262	1	0	0	0	0	0	0	1	0	0	1	1	0	0	0	0	0	1	0	1	0	0	0	0	0	0	0	0	0	0	0	0	3.82		4.3	88.2	0.48	4.29
145	1	53	1	1	1		73	115	70			1	1	0	0	0	0	0	1	0	0	0	0	0	0	0	0	0	1	0	0	0	0	0	0	0	0	0	0	0	0	0	0	11.03		7.1	225.1	1.66	4.4
146	1	38	1	0	1	174.5	64	114	72		21.0179	0	0	0	0	0	0	0	0	0	0	0	0	0	0	0	0	0	0	0	0	0	0	1	0	0	0	0	0	0	0	0	0	5.13		7.3		0.67	4.54
147	1	58	1	0	1	172	82	125	80		27.7177	0	0	1	1	0	1	0	0	0	0	1	0	0	0	0	0	0	0	1	1	0	0	0	0	0	0	0	0	0	0	0	0	9.44	12.13	8.9	301.1	1.03	3.09
148	1	49	1	0	1	161	85	110	78		32.7919	0	0	1	0	0	1	0	0	0	1	0	0	0	0	0	0	0	0	1	0	0	0	1	0	0	0	0	0	0	0	0	0	7.75		8.1		1.55	4.98
149	1	34	1	0	1	172	84	156	79		28.3937	1	1	0	0	0	0	0	0	0	0	1	0	0	0	0	0	0	0	0	1	0	0	0	0	0	0	0	0	0	0	0	0	8.67		9.4	132.5	1.41	5.9
150	1	64	1	1	1	173	73	134	90		24.3911	1	1	1	0	0	0	0	0	0	0	1	0	0	1	0	0	0	0	0	0	0	0	0	0	0	0	1	0	0	0	0	0	12.51	20.45	8	156.3	2.81	4.37
151	1	67	0	0	1	160	51.7	120	80		20.1953	1	0	1	0	0	0	0	0	0	0	1	1	0	1	0	0	0	1	0	1	0	0	1	0	0	0	0	0	0	0	0	0	4.63		9.3		2.36	7.4
152	1	45	1	0	0	167	77	152	94		27.6095	0	0	0	0	0	1	0	0	0	0	0	0	0	0	0	0	0	0	0	0	0	0	1	0	0	0	0	0	0	0	0	0	4.96	14.47	7	255	2.07	5.4
153	1	62	0	0	1	158	61	120	80		24.4352	1	0	0	0	0	0	0	0	0	0	0	0	0	0	0	0	0	0	0	0	0	0	0	0	0	0	0	0	0	0	0	0	9.56		10.8	351.4	2.36	4.85
154	1	50	0	0	1	158	79	120	70		31.6456	0	0	1	0	0	1	0	0	0	0	0	0	0	0	0	0	0	0	0	0	0	0	1	0	0	0	0	0	0	0	0	0	7.83	19.29	8.1	236	0.97	4.21
155	1	49	0	0	1		50	153	97			0	0	0	0	0	0	0	0	0	0	0	0	0	0	0	0	0	0	1	0	0	0	1	0	0	0	0	0	0	0	0	0	16.62	20.25	10.2		1.28	5.33
156	1	66	1	0	1	171	79	113	70		27.0169	0	0	1	0	0	0	0	0	0	0	0	0	0	1	0	0	0	0	0	0	0	0	0	0	0	1	0	0	0	0	0	0	4.98		8.9	274.4	1.74	3.44
157	1	46	1	0	1	173	67	160	80		22.3863	1	0	1	1	0	0	0	0	0	0	1	0	0	1	0	0	0	0	0	1	0	0	0	0	0	0	0	0	0	0	0	0	4.29		5.2	113.4	1.53	4.51
158	1	42	1	0	1	168	75	140	90		26.5731	0	0	0	0	0	0	0	0	0	0	1	0	0	0	0	0	0	0	0	0	0	0	0	0	0	0	0	0	0	0	0	0	6.51		10.7	96.2	3.23	6.18
159	1	69	0	0	1	160	63	180	80		24.6094	1	0	1	0	0	0	0	0	0	0	0	0	0	1	0	0	0	0	0	0	0	0	1	0	0	0	0	0	0	0	0	0	5.65	13.93	7.5	226.8	0.65	3.75
160	1	49	1	0	1	171	64.4	170	100		22.0239	0	0	0	0	0	1	0	0	0	0	1	0	0	0	0	0	1	0	0	0	0	0	0	0	0	0	0	0	0	0	0	0	9.32		11.3	218.2	1.68	3.45
161	1	72	1	0	1	168	74	126	88		26.2188	0	0	0	0	0	0	0	0	0	0	0	0	0	0	0	0	0	0	0	0	0	0	0	0	0	0	0	0	0	0	0	0	7.65		7.4	174.9	0.89	4.27
162	1	56	0	0	1	165	79	150	84		29.0174	1	0	0	0	0	0	0	0	0	0	1	0	0	0	0	0	0	0	0	0	0	0	1	0	0	0	0	0	0	0	0	0	5.24	16.19	7.5	276.1	0.84	5
163	1	26	0	0	1		46.9	108	68			0	0	0	0	0	0	0	0	0	0	0	0	0	0	0	0	0	0	0	0	0	0	0	0	0	0	0	0	0	0	0	0	7.69	12.75	6.4		0.98	3.43
164	1	58	1	0	0	172	83	163	78		28.0557	1	0	1	0	0	1	0	0	0	1	0	0	0	1	0	0	1	0	1	0	0	0	1	0	0	0	0	0	0	0	0	0	5.49	14.36	8.5		1.19	4.38
165	1	47	1	0	1	173	84.5	174	104		28.2335	1	0	1	0	0	0	0	1	0	0	1	0	0	1	0	0	0	0	0	0	0	0	0	0	0	0	0	0	0	0	0	0	7.07		6.6	141.6	1.52	3.78
166	1	49	0	0	1	160	62	119	75		24.2188	0	0	0	0	0	1	0	0	0	0	0	0	0	0	0	0	0	0	0	0	0	0	1	0	0	0	0	0	0	0	0	0	20.28		13	429.8	2.91	4.63
167	1	63	1	0	1	170	74	160	80	7	25.6055	1	1	0	0	0	0	0	0	0	0	1	0	0	0	0	0	0	1	0	1	0	0	1	0	0	0	0	0	0	0	0	0	12.07		15.1	169.4	4.13	6.8
168	1	24	0	0	0	168	64	124	90		22.6757	0	0	0	0	0	0	0	0	0	0	0	0	0	0	0	0	0	0	0	0	0	0	0	0	0	0	0	0	0	0	0	0	5.7	13.09	9.3		1.28	6.02
169	1	60	1	0	1		67	110	70			0	0	0	0	0	0	0	0	0	0	0	0	0	0	0	0	0	0	0	0	0	0	0	0	0	0	0	0	0	0	0	0	8.51	17.5	11	304.6	1.22	2.47
170	1	47	1	0	1	173	82	123	70		27.3982	0	0	0	0	0	1	0	0	0	0	1	0	0	0	0	0	0	0	1	0	0	0	0	0	0	0	0	0	0	0	0	0	13.75	15.09	10.2	455.5	2.48	5.41
171	1	67	0	0	1		60.7	120	70			1	0	0	0	0	0	0	0	0	0	1	0	0	0	0	0	0	0	0	0	0	0	1	0	0	0	0	0	0	0	0	0	6.58		9.7	292.3	2.13	7.25
172	1	65	0	0	1	150	69	160	96		30.6667	1	0	0	0	0	0	0	0	0	0	0	0	0	0	0	0	0	0	0	0	0	0	0	0	0	0	0	0	0	0	0	0	7.02		6.1	175.5	1.47	4.16
173	1	61	0	0	1	163	72	108	70		27.0993	1	0	0	1	0	1	0	0	0	0	1	0	0	0	0	0	0	0	0	0	0	0	0	0	0	0	0	0	0	0	0	0	8.9		8	185.7	2.57	6.66
174	1	41	0	0	1			152	94			1	1	0	0	0	1	0	0	0	0	0	0	0	0	0	0	0	1	0	0	0	0	1	0	0	0	0	0	0	0	0	0	14.64		10.6		2.08	5.19
175	1	64	1	0	1	163	68	140	80		25.5937	0	0	0	0	0	0	0	0	0	0	0	0	0	0	0	0	0	0	0	0	0	0	0	0	0	0	0	0	0	0	0	0	8.31		7.3	238.4	1.16	4.33
176	1	50	0	0	1	163	65	136	80		24.4646	0	0	1	0	0	1	0	0	0	0	0	0	0	1	0	0	0	0	0	0	0	0	1	0	0	0	0	0	0	0	0	0	7.57		6.4		1.3	3.77
177	1	59	1	0	1	172	81.8	175	91		27.6501	1	0	0	0	0	0	0	0	0	0	1	0	0	0	0	0	0	0	0	0	0	0	0	0	0	0	0	0	0	0	0	0	4.22		6.3	149.6	1.57	4.33
178	1	64	1	0	1	167	67.2	155	76		24.0955	1	0	1	1	0	0	0	0	0	0	1	0	0	1	0	0	0	0	0	0	0	0	1	0	0	0	0	0	0	0	0	0	5.5		8.2	261.5	1.29	3.72
179	1	57	1	0	1	172	87	160	80		29.4078	1	0	0	0	0	0	0	0	0	0	1	0	0	0	0	0	0	0	0	0	0	0	0	0	0	0	0	0	0	0	0	0	4.29		6.7	86.5	1.36	6.09
180	1	43	1	0	1		67	120	80			0	0	0	0	0	0	0	0	0	0	0	0	0	0	0	0	0	0	0	1	0	0	0	0	0	0	0	0	0	0	0	0	8.83		8.2		1.32	4.01
181	1	55	1	0	1	178	79	124	87		24.9337	1	1	1	0	0	1	0	0	0	0	1	0	0	0	0	0	0	0	1	1	0	0	0	0	0	0	0	0	0	0	0	0	10.19		10.3	326.3	3.61	6.42
182	1	70	0	0	1	156	56.3	152	62		23.1345	1	0	1	0	0	0	0	0	0	0	1	0	0	0	0	0	0	0	0	1	0	0	1	0	0	0	0	0	0	0	0	0	5.24	4.53	7.4	215.7	1.45	3.98
183	1	63	0	0	1	162	92	170	70		35.0556	1	0	1	0	0	0	0	0	0	0	1	0	0	0	0	0	0	0	1	1	0	0	1	0	0	0	0	0	0	0	0	0	13.22	18.91	8.9	199	1.4	4.92
184	1	74	1	0	1	170	75	140	90		25.9516	1	0	1	0	1	0	0	0	0	0	1	0	0	1	0	0	0	1	0	0	0	0	0	0	0	0	0	0	0	0	0	0	14.7		8.8	327.2	1.36	3.32
185	1	50	0	0	1	165	90	110	80		33.0579	1	0	1	0	0	0	0	0	0	1	1	1	0	0	0	0	0	0	1	0	0	0	0	0	0	0	0	0	0	0	0	0	8.22		7.1		5.34	13.55
186	1	29	1	0	1		70	110	73			0	0	0	0	0	0	0	0	0	0	0	0	0	0	0	0	0	0	0	0	0	0	0	0	0	0	0	0	0	0	0	0	7.78	11.86	7.9	299	0.91	4.2
187	1	43	1	0	1	170	87.5	140	100	92	30.2768	1	1	1	0	0	0	0	0	0	0	1	1	0	1	1	1	0	0	0	1	0	0	0	0	0	0	0	0	0	0	0	1	14.57	13.93	12.2	234.6	1.71	5.22
188	1	50	0	0	1	162	61	140	80		23.2434	0	0	0	0	0	0	0	0	0	0	0	0	0	0	0	0	0	0	0	0	0	0	0	0	0	0	0	0	0	0	0	0	3.46		5.9	197.1	2.42	3.6
189	1	61	0	0	1		56	133	66			0	0	1	0	0	0	0	0	0	0	0	0	0	1	0	0	0	0	0	0	0	0	0	0	0	0	0	0	0	0	0	0	12.82		8.1		1.19	3.3
190	1	62	1	1	1	174	94	133	78		31.0477	1	0	1	0	0	0	0	0	0	0	0	0	0	1	0	0	0	0	1	0	0	0	1	0	0	0	0	0	0	0	0	0	8.47	14.07	8.8	258	2.91	2.97
191	1	45	1	0	1	167	65	170	100		23.3067	1	0	0	0	0	0	0	0	0	0	0	0	0	0	0	0	0	0	0	0	0	0	0	0	0	0	0	0	0	0	0	0	4.67	13.08	6.1	105.8	2.61	6.79
192	1	56	1	0	1	180	95	115	80		29.321	1	0	1	0	0	1	0	0	0	1	1	0	0	1	0	0	0	0	0	1	0	0	0	0	0	0	0	0	0	0	0	0	8.3		8.3	207.6	6.91	6.86
193	1	79	0	0	1	155	43.6	167	66		18.1478	1	0	0	0	1	0	0	0	0	0	1	1	0	0	0	0	0	0	0	0	0	0	0	0	0	0	0	0	0	0	0	0	8.28		5.5	58.8	1.93	9.36
194	1	67	1	0	1		86	152	80			1	0	1	0	0	0	0	0	0	0	1	0	0	1	0	0	1	0	0	0	0	0	0	0	0	0	0	0	0	0	0	0	9		7.9	184.5	1.78	6.03
195	1	57	1	0	1		82	140	94			1	0	1	0	0	0	0	0	0	0	0	0	0	1	0	0	0	0	0	0	0	0	0	0	0	0	0	0	0	0	0	0	9.43	17.01	8.5	267.3	3.44	3.13
196	1	46	1	0	1	167	62	122	74		22.231	1	0	0	0	0	0	0	0	0	0	1	0	0	0	0	0	0	0	0	1	0	0	0	0	0	0	0	0	0	0	0	0	11.07		5.3	211.4	0.23	2.88
197	1	41	0	0	1	170	69	158	85		23.8754	1	0	0	0	0	0	0	0	0	0	0	0	0	0	0	0	0	0	0	0	0	0	0	0	0	0	0	0	0	0	0	0	4.51		6.5	199.1	0.91	5.44
198	1	50	0	0	1	158	62.5	120	80		25.0361	0	0	1	0	0	0	0	0	0	0	1	0	0	1	0	0	0	0	0	0	0	0	1	0	0	0	0	0	0	0	0	0	11.27	13.24	10.1	278.7	1.46	6.49
199	1	64	1	0	1	171	73	148	80		24.9649	1	0	0	0	0	0	0	0	0	0	0	0	0	0	0	0	0	0	0	0	0	0	0	0	0	0	0	0	0	0	0	0	9.37		6.9	235	1	3.35
200	1	60	1	0	1	172	79	170	100		26.7036	1	0	1	0	0	1	0	0	0	0	1	0	0	0	0	0	0	0	0	0	0	0	0	0	0	0	0	0	0	0	0	0	6.81		7.3	195.5	1.09	3.99
[truncated: 38 more columns]
